# Supplementary material for: Tight junction protein cingulin variant is associated with cancer susceptibility by overexpressed IQGAP1 and Rac1-dependent epithelial-mesenchymal transition
Source: J Exp Clin Cancer Res. 2024 Mar 1;43:65. doi: 10.1186/s13046-024-02987-z (PMC10905802; doi:10.1186/s13046-024-02987-z)
Supplement: Supplementary file 3 — Supplementary Material 3. [file 13046_2024_2987_MOESM3_ESM.xlsx]

## Sheet: Table S2
Chr	Start	End	Ref	Alt	Gene	Function	ClinVar (20210501)	Case No. (Carrier/Total)
chr13	32890572	32890572	G	A	BRCA2	UTR5	Benign	1/3
chr13	32899388	32899388	A	C	BRCA2	Intronic	Benign	3/3
chr13	32906480	32906480	A	C	BRCA2	Exonic	Benign	3/3
chr13	32906980	32906980	A	G	BRCA2	Exonic	Benign	3/3
chr13	32910721	32910721	T	C	BRCA2	Exonic	Benign	3/3
chr13	32911463	32911463	A	G	BRCA2	Exonic	Benign	3/3
chr13	32911888	32911888	A	G	BRCA2	Exonic	Benign	1/3
chr13	32912299	32912299	T	C	BRCA2	Exonic	Benign	2/3
chr13	32913055	32913055	A	G	BRCA2	Exonic	Benign	3/3
chr13	32915005	32915005	G	C	BRCA2	Exonic	Benign	3/3
chr13	32929232	32929232	A	G	BRCA2	Exonic	Benign	1/3
chr13	32929387	32929387	T	C	BRCA2	Exonic	Benign	3/3
chr13	32929478	32929478	C	T	BRCA2	Intronic	Benign	3/3
chr13	32936646	32936646	T	C	BRCA2	Intronic	Benign	3/3
chr13	32953388	32953388	T	C	BRCA2	Intronic	Benign	3/3
chr13	32971015	32971015	T	C	BRCA2	Intronic	N/A	3/3
chr17	41215825	41215825	C	T	BRCA1	Intronic	Benign	3/3
chr17	41219780	41219780	T	C	BRCA1	Intronic	Benign	3/3
chr17	41219804	41219804	T	C	BRCA1	Intronic	Benign	3/3
chr17	41223094	41223094	T	C	BRCA1	Exonic	Benign	3/3
chr17	41231516	41231516	C	T	BRCA1	Intronic	Benign	3/3
chr17	41234470	41234470	A	G	BRCA1	Exonic	Benign	3/3
chr17	41244000	41244000	T	C	BRCA1	Exonic	Benign	3/3
chr17	41244435	41244435	T	C	BRCA1	Exonic	Benign	3/3
chr17	41244936	41244936	G	A	BRCA1	Exonic	Benign	3/3
chr17	41245237	41245237	A	G	BRCA1	Exonic	Benign	3/3
chr17	41245466	41245466	G	A	BRCA1	Exonic	Benign	3/3
chr17	41267632	41267632	G	A	BRCA1	Intronic	Benign	1/3
