# Supplementary material for: Tight junction protein cingulin variant is associated with cancer susceptibility by overexpressed IQGAP1 and Rac1-dependent epithelial-mesenchymal transition
Source: J Exp Clin Cancer Res. 2024 Mar 1;43:65. doi: 10.1186/s13046-024-02987-z (PMC10905802; doi:10.1186/s13046-024-02987-z)
Supplement: Supplementary file 6 — Supplementary Material 6. [file 13046_2024_2987_MOESM6_ESM.xlsx]

## Sheet: Table S5 Breast
Case No.	Primary tumor	BRCA1/2 pathogenic	Age at diagnosis	pTNM	Stage	Intrinsic subtypes	ER	PR	Her2
B001	Breast	N	51	pT2N0	Stage II	Her-2-enriched	Negative	Negative	Positive
B002	Breast	N	35	pT2N1	Stage II	Luminal A	Positive	Positive	Negative
B003	Breast	N	48	pT2N1	Stage II	Luminal B2	Positive	Negative	Positive
B004	Breast	N	47	pT2N3	Stage III	TNBC	Negative	Negative	Negative
B005	Breast	N	63	pT2N0	Stage II	TNBC	Negative	Negative	Negative
B006	Breast	N	50	pT3N0	Stage II	TNBC	Negative	Negative	Negative
B007	Breast	N	40	pT2N1	Stage II	Luminal B2	Positive	Positive	Positive
B008	Breast	N	67	pT2N0	Stage II	Luminal B1	Positive	Negative	Negative
B009	Breast	N	43	pT1cN0	Stage I	TNBC	Negative	Negative	Negative
B010	Breast	N	64	pT2N0	Stage II	TNBC	Negative	Negative	Negative
B011	Breast	N	56	pT2N2	Stage III	Her-2-enriched	Negative	Negative	Positive
B012	Breast	N	60	pT2N0	Stage II	Luminal B1	Positive	Negative	Negative
B013	Breast	N	41	Missing data	Missing data	Luminal B1	Positive	Negative	Negative
B014	Breast	N	55	pT2N1	Stage II	Luminal B1	Positive	Negative	Negative
B015	Breast	N	58	pT1cN0	Stage I	Luminal A	Positive	Positive	Positive
B016	Breast	N	43	pT2N0	Stage II	TNBC	Negative	Negative	Negative
B017	Breast	N	31	pT3N3a	Stage III	Luminal B2	Positive	Negative	Positive
B018	Breast	N	51	pT2N1	Stage II	Luminal A	Positive	Positive	Negative
B019	Breast	N	49	pT2N1	Stage II	Luminal B2	Positive	Negative	Positive
B020	Breast	N	75	pT3N0	Stage II	Luminal B2	Positive	Negative	Positive
B021	Breast	N	47	pT2N0	Stage II	Luminal B2	Positive	Negative	Positive
B022	Breast	N	43	pT2N1	Stage II	Luminal B2	Positive	Positive	Positive
B023	Breast	N	52	pT1bN0	Stage I	Luminal B2	Positive	Positive	Positive
B024	Breast	N	36	pT2N1	Stage II	Luminal A	Positive	Positive	Negative
B025	Breast	N	38	pT2N1	Stage II	Luminal A	Positive	Positive	Negative
B026	Breast	N	52	pT2N0	Stage II	Her-2-enriched	Negative	Negative	Positive
B027	Breast	N	39	pT2N2	Stage III	Luminal A	Positive	Positive	Negative
B028	Breast	N	47	pT2N0	Stage II	TNBC	Negative	Negative	Negative
B029	Breast	N	60	pT2N3	Stage III	Luminal B1	Positive	Negative	Negative
B030	Breast	N	40	pT2N2	Stage III	Luminal A	Positive	Positive	Negative
B031	Breast	N	55	pT2N1	Stage II	Luminal B1	Positive	Negative	Negative
B032	Breast	N	75	pT2N3	Stage III	Her-2-enriched	Negative	Negative	Positive
B033	Breast	N	58	pT3N3	Stage III	Luminal B2	Positive	Negative	Positive
B034	Breast	N	43	pT2N2	Stage III	Her-2-enriched	Negative	Negative	Positive
B035	Breast	N	43	pT2N2	Stage III	Luminal A	Positive	Positive	Negative
B036	Breast	N	41	pT2N1	Stage II	Luminal B2	Positive	Negative	Positive
B037	Breast	N	39	pT2N2	Stage III	TNBC	Negative	Negative	Negative
B038	Breast	N	57	pT1cN0	Stage I	Luminal A	Positive	Positive	Negative
B039	Breast	N	46	pT2N1M1	Stage IV	Luminal B1	Positive	Positive	Negative

## Sheet: Table S5 Ovary
Case No.	Cancer type	Tumor	BRCA1/2 pathogenic	Age at diagnosis	FIGO Stage	Surgery	Histology
O001	Ovarian Cancer	Primary	N	60	I	Debulking surgery ovarian cancer s/p optimal debulking surgery(total abdominal hysterectomy, bilateral salpingooophorectomy, bilateral pelvic lymph nodes sampling, paraaortic lymph nodes sampling, omentectomy, appendectomy, peritoneal biopsy and washing cytology)	Clear cell
O002	Ovarian Cancer	Primary	N	59	II	Optimal debulking surgery (extrafascial hysterectomy, bilateral salpingo-oophorectomy, bilateral lymph node dissection, para-aortic lymph node sampling, partial omentectomy, biopsy of bowel adhesion site, pelvic washing cytology)	Endometrioid (high grade)
O003	Ovarian Cancer	Primary	N	59	II	Staging surgery with total abdominal hysterectomy,bilateral salpingo-oophorectomy,bilateral pelvic lymph nodes dissection,appendectomy,omentectomy,para-arotic lymph nodes sampling,and washing cytology were done smoothly on 2015/8/14 without specific complication.	Clear cell
O004	Ovarian Cancer	Primary	N	56	I	Staging surgery	Clear cell
O005	Ovarian Cancer	Primary	N	57	I	Staging surgery (Total abdominal hysterectomy, bilateral salpingo-oophorectomy, bilateral pelvic lymphadenectomy, paraaortic lymphadenectomy, omentectomy, appendectomy and pelvic washing cytology)	Clear cell
O006	Ovarian Cancer	Primary	N	70	IV	pelvic ascites collection + Left salpingo-oophorectomy + Right salpingo-oophorectomy + total abdominal hysterectomy + Left pelvic lymph nodes dissection + Right pelvic lymph nodes dissection + omentectomy + appendectomy + bladder peritoneal biopsy+CDS tumor	serous
O007	Ovarian Cancer	Primary	N	53	I	BSO+omentectomy+ATH+retroperitoneal lymphadenectomye	Clear cell
O008	Ovarian Cancer	Primary	N	53	I	LSC RSO and laparotomy staging surgery (TAH + LSO + bilateral pelvic LNs sampling + paraaortic LNs sampling + omentectomy )	Clear cell
O009	Ovarian Cancer	Primary	N	56	III	TAH+BSO+BPLND+Paratortic LNS+omentectomy+appendectomy	serous
O010	Ovarian Cancer	Primary	N	52	II	debulking surgery (Washing cytology + TAH + BSO + omentectomy + bilateral pelvic lymph nodes dissection + para-aortic lympho nodes dissection+appendectomy )	Clear cell
O011	Ovarian Cancer	Primary	N	64	III	suboptimal debulking surgery ( subtotal hysterectomy , BSO, BPLNs, appendix, omenctomy, cul-de-sac peritunium sampling)	serous
O012	Ovarian Cancer	Primary	N	50	I	Staging surgery (Total abdominal hysterectomy, left salpingo-oophorectomy, bilateral pelvic lymphadenectomy, paraaortic lymphadenectomy, omentectomy, small bowel biopsy and pelvic washing cytology)	Clear cell
O013	Ovarian Cancer	Primary	N	61	IV	Debulking surgery	Clear cell
O014	Ovarian Cancer	Primary	N	49	III	debulking surgery (optimal debulking surgery : TAH + BSO + partial omentectomy + bilateral pelvic lymph nodes dissection + para-aortic lympho nodes sampling + appendectomy	Clear cell
O015	Ovarian Cancer	Primary	N	57	I	BSO+omentectomy+ATH+retroperitoneal lymphadenectomye+radical dissection for debulking	mucinoys
O016	Ovarian Cancer	Primary	N	37	III	BSO+omentectomy+ATH+retroperitoneal lymphadenectomye+radical dissection for debulking	serous
O017	Ovarian Cancer	Primary	N	23	III	BSO+omentectomy+ATH+retroperitoneal lymphadenectomye+radical dissection for debulking	serous
O018	Ovarian Cancer	Primary	N	41	I	BSO+omentectomy+ATH+retroperitoneal lymphadenectomye	Clear cell
O019	Ovarian Cancer	Primary	N	55	I	Staging surgery	Clear cell
O020	Ovarian Cancer	Primary	N	57	III	BSO+omentectomy+ATH+retroperitoneal lymphadenectomye+radical dissection for debulking	serous
O021	Ovarian Cancer	Primary	N	33	I	L't salpingo-oophorectomy+omentun biopsy+cytology	Borederline mucinous
O022	Ovarian Cancer	Primary	N	55	II	BSO+omentectomy+ATH+retroperitoneal lymphadenectomye+radical dissection for debulking	serous
O023	Ovarian Cancer	Primary	N	73	III	suboptimal debulking surgery (subtotal hysterectomy, bilateral salpingooohporectomy, omentectomy, and peritoneal tumor excision	serous
O024	Ovarian Cancer	Primary	N	56	I	staging surgery	Clear cell
O025	Ovarian Cancer	Primary	N	50	III	debulking	serous
O026	Ovarian Cancer	Primary	N	45	III	Optimal debulking surgery(subtotal hysterectomy+BSO+BPLND+Omentectomy+pelvic tumor resection+cytology)	low grade serous
O027	Ovarian Cancer	Primary	N	53	II	BSO+omentectomy+ATH+retroperitoneal lymphadenectomye+radical dissection for debulking	Mucinous
O028	Ovarian Cancer	Primary	N	52	IV	optimal debulking surgery (total abdominal hysterectomy, bilateral salpingooophorectomy, omentectomy, bilateral pelvic lymph nodes sampling, paraaortic lymph nodes sampling, peritoneal biopsy, appendectomy and intraabdominal washing cytology)	serous
O029	Ovarian Cancer	Primary	N	43	II	optimal debulking surgery (Total abdominal hysterectomy, bilateral salpingo-oophorectomy, bilateral pelvic lymphadenectomy, paraaortic lymphadenectomy, omentectomy and pelvic washing cytology)	Clear cell
O030	Ovarian Cancer	Primary	N	43	III	suboptimal debulking surgery(subtotal hysterectomy+bilateral salpingo-oophorectomy+omentectomy+appendectomy+peritoneal mass excision)	serous
O031	Ovarian Cancer	Primary	N	53	IV	Staging surgery(TAH+BSO+BPLNs+PALNs)	Serous
O032	Ovarian Cancer	Primary	N	23	I	Laparoscopic staging surgery(Laparoscopic cophorectomy,and left ovarian oophorocystectomy,bilateral pelvic lymphadenectomy,paraaortic lymphadenectomy,infracolic omentectomy,ascites and washing cytology)and(appendectomy)	Clear cell
O033	Ovarian Cancer	Primary	N	56	III	Suboptimal debulking surgery (subtotal abdominal hysterectomy, bilateral salpingo-oophorectomy, bilateral pelvic lymphadenectomy, paraaortic lymphadenectomy, omentectomy, and ascites cytology)	Endometrioid (high grade)
	Ovarian Cancer

## Sheet: Table S5 Colorectum
Case No.	Cancer type	Gender	Birth date	Date of diagnosis	Age at diagnosis	T	N	M	Stage
C001	Rectum	Male	1956-02-20	2015-01-16	58.9452	3	1b	0	ⅢB
C002	Cecum	Female	1955-12-31	2015-06-08	59.4767	3	2b	0	ⅢC
C003	Rectosigmoid	Male	1942-02-01	2011-04-26	69.2767	2	2a	0	ⅢB
C004	Ascending	Male	1940-09-28	2015-05-21	74.6932	3	2a	0	ⅢB
C005	Ascending	Male	1967-08-15	2008-04-10	40.6822	3	2	0	ⅢC
C006	Descending	Female	1952-01-20	2015-03-07	63.1699	1	1b	0	ⅢA
C007	Sigmoid	Female	1959-01-08	2012-07-25	53.5808	3	1a	0	ⅢB
C008	Sigmoid	Female	1959-01-21	2015-06-22	56.4548	2	1b	0	ⅢA
C009	Transverse	Female	1959-01-21	2016-02-24	57.1315	2	1a	0	ⅢA
C010	Rectum	Male	1955-12-25	2013-09-11	57.7534	3	1a	0	ⅢB
C011	Rectum	Male	1960-11-23	2015-06-01	54.5562	3	1b	0	ⅢB
C012	Rectosigmoid	Female	1954-02-03	2015-07-18	61.4932	4b	2b	0	ⅢC
C013	Sigmoid	Female	1940-04-22	2015-12-30	75.7397	3	1a	0	ⅢB
C014	Transverse	Male	1941-10-23	2015-08-13	73.8548	3	1b	0	ⅢB
C015	Sigmoid	Female	1940-10-29	2015-11-04	75.0658	2	1a	0	ⅢA
C016	Rectosigmoid	Male	1936-11-07	2015-02-06	78.3014	3	1c	0	ⅢB
C017	Descending	Female	1946-09-21	2013-05-24	66.7178	3	0	0	ⅡA
C018	Rectum	Female	1974-05-23	2014-01-13	39.6712	3	2b	0	ⅢC
C019	Sigmoid	Male	1946-11-14	2015-06-03	68.5973	2	2a	0	ⅢB
C020	Sigmoid	Male	1961-05-10	2015-09-18	54.3945	3	1a	0	ⅢB
C021	Sigmoid	Female	1957-07-17	2015-07-28	58.0685	4a	1b	0	IIIB
C022	Sigmoid	Male	1955-09-05	2012-03-14	56.5616	3	1a	0	ⅢB
C023	Rectum	Male	1952-01-29	2015-11-26	63.8685	3	1b	0	ⅢB
C024	Rectum	Female	1970-07-29	2015-03-06	44.6329	3	1c	0	ⅢB
C025	Sigmoid	Female	1977-03-10	2015-02-11	37.9507	3	1b	0	ⅢB
C026	Sigmoid	Female	1940-12-30	2015-03-11	74.2438	3	1b	0	ⅢB
C027	Cecum、Descending-sigmoid、Sigmoid、Rectum	Male	1948-01-02	2015-12-25	68.0247	3	2a	0	ⅢB
C028	Sigmoid	Female	1943-03-03	2013-04-15	70.1671	3	1b	0	ⅢB
C029	Sigmoid	Female	1957-09-25	2012-10-02	55.0575	3	1a	0	ⅢB
C030	Rectum	Male	1963-11-10	2013-08-26	49.8274	3	2b	0	ⅢC
C031	Rectosigmoid	Female	1956-12-15	2015-09-18	58.7973	3	1a	0	ⅢB
C032	Sigmoid	Male	1949-10-05	2014-11-28	65.1918	3	1b	0	ⅢB
C033	Descending	Male	1946-03-20	2016-03-09	70.0192	3	2a	0	ⅢB
C034	Rectosigmoid	Male	1952-02-11	2014-08-06	62.526	4a	2a	0	ⅢC
C035	Sigmoid	Male	1962-09-27	2015-06-02	52.7151	3	1b	0	ⅢB
C036	Cecum	Female	1967-12-16	2014-12-22	47.0493	3	2b	0	ⅢC
C037	Transverse	Male	1954-11-12	2006-11-18	52.0521	4	0	0	II
C038	Rectum	Male	1962-06-10	2015-06-01	53.011	3	1b	0	ⅢB
C039	Descending	Male	1973-11-04	2015-05-22	41.5726	3	2b	0	ⅢC
C040	Rectum	Male	1946-03-05	2015-12-22	69.8466	3	1a	0	ⅢB
C041	Cecum	Male	1969-05-19	2014-10-23	45.4603	4a	2a	0	ⅢC
C042	Sigmoid	Male	1979-06-14	2009-12-24	30.5507	3	0	0	ⅡA
C043	Sigmoid	Male	1957-02-27	2010-06-28	53.3671	3	1b	0	ⅢB
C044	Sigmoid	Female	1974-12-09	2011-05-05	36.4274	4a	1a	0	ⅢB
C045	Sigmoid	Female	1976-03-18	2015-01-28	38.8904	3	1b	0	ⅢB
C046	Descending	Female	1962-11-05	2012-10-11	49.9671	3	1a	0	ⅢB
C047	Rectum	Male	1949-04-01	2013-07-02	64.2959	3	1b	0	ⅢB
C048	Rectum	Female	1956-07-24	2015-12-30	59.474	3	1b	0	ⅢB
C049	Descending	Female	1956-07-24	2014-10-06	58.2411	3	1a	0	ⅢB
C050	Descending	Male	1952-07-19	2015-11-19	63.3781	3	2a	0	ⅢB
C051	Rectum	Male	1952-11-20	2014-03-11	61.3452	3	1a	0	ⅢB
C052	Sigmoid	Male	1963-04-07	2014-05-30	51.1808	4b	1b	0	ⅢC
C053	Rectum	Male	1950-05-05	2014-06-06	64.1315	4a	1a	0	ⅢB
C054	Rectum	Female	1952-10-11	2014-11-11	62.126	1	2a	0	ⅢA
C055	Rectum	Female	1967-07-25	2014-12-02	47.389	3	2a	0	ⅢB
C056	Sigmoid	Male	1973-06-26	2015-01-14	41.5808	4a	1b	0	ⅢB
C057	Rectosigmoid	Female	1946-11-10	2015-01-23	68.2493	1	1a	0	ⅢA
C058	Cecum	Female	1951-01-14	2015-02-12	64.1233	3	0	0	ⅡA
C059	Duodenum	Male	1956-08-05	2015-04-15	58.7315	3	0	0	ⅡA
C060	Sigmoid	Male	1943-01-22	2015-05-15	72.3589	3	2b	0	ⅢC
C061	Sigmoid	Female	1969-07-25	2015-06-09	45.9041	1	1a	0	ⅢA
C062	Rectum	Male	1950-07-12	2016-04-01	65.7671	4a	2b	0	ⅢC
C063	Rectum	Male	1942-11-27	2015-07-01	72.6411	3	2a	0	ⅢB
C064	Cecum	Female	1952-03-16	2015-06-23	63.3123	4b	1b	0	ⅢC
C065	Descending	Female	1961-10-10	2015-08-03	53.8493	3	1a	0	ⅢB
C066	Rectosigmoid	Male	1952-11-01	2015-10-07	62.9726	3	1b	0	ⅢB
C067	Rectum	Male	1963-03-30	2015-11-12	52.6575	3	2a	0	ⅢB
C068	Rectum	Male	1949-07-20	2016-01-15	66.5342	3	1c	0	ⅢB
C069	Sigmoid	Male	1946-08-12	2016-01-22	69.4932	4b	1c	0	ⅢC
C070	Rectum	Male	1976-01-02	2016-01-20	40.0767	3	2b	0	ⅢC
C071	Cecum	Female	1948-09-22	2016-04-13	67.6027	3	1a	0	ⅢB
C072	Descending	Female	1964-11-27	2016-04-22	51.4356	3	1a	0	ⅢB
C073	Rectum	Female	1960-10-01	2016-04-28	55.611	2	1a	0	ⅢA
C074	Rectum	Female	1951-04-26	2009-10-07	58.4904	1	0	0	I
C075	Sigmoid	Male	1975-08-27	2012-03-29	36.6137	3	1	0	IIIB
C076	Cecum	Female	1951-03-13	2012-06-13	61.2959	3	2	0	IIIC
C077	Ascending	Female	1955-06-12	2008-03-28	52.8301	3	1	0	IIIB
C078	Rectum	Female	1961-12-20	2013-09-13	51.7671	2	1a	0	ⅢA
C079	Rectum	Male	1939-09-12	2013-09-16	74.063	3	1a	0	ⅢB
C080	Rectum	Female	1966-04-06	2015-12-07	49.7041	3	2b	0	ⅢC
C081	Sigmoid	Female	1961-11-29	2013-04-10	51.3973	3	1b	0	IIIB
C082	Transverse	Male	1970-01-30	2016-05-14	46.3178	4a	2a	0	ⅢC
C083	Sigmoid	Female	1955-10-14	2016-05-06	60.6027	3	1a	0	ⅢB
C084	Sigmoid	Male	1972-08-03	2016-04-26	43.7589	3	1a	0	ⅢB
C085	Cecum	Male	1967-06-25	2016-05-30	48.9644	3	1c	0	IIIB
C086	Descending	Female	1964-06-06	2016-06-23	52.0822	3	2a	0	ⅢB
C087	Cecum	Female	1939-11-24	2016-07-04	76.663	3	1a	0	ⅢB
C088	Cecum	Female	1959-05-08	2016-06-21	57.1616	3	2a	0	IIIB
C089	Rectum	Female	1950-05-25	2016-07-07	66.1644	2	1c	0	ⅢA
C090	Rectosigmoid	Male	1963-08-31	2016-07-27	52.9425	4a	1b	0	IIIB
C091	Ascending	Male	1976-11-25	2016-08-19	39.7589	3	1a	0	ⅢB
C092	Transverse	Male	1969-05-22	2016-08-24	47.2904	3	2a	0	ⅢB
C093	Rectum	Male	1952-06-07	2016-09-12	64.3096	3	0	0	IIA
C094	Cecum	Female	1948-04-07	2016-09-15	68.4877	3	2b	0	ⅢC
C095	Rectum	Male	1956-02-29	2016-07-21	60.4329	3	1a	0	ⅢB
C096	Rectum	Female	1946-07-13	2016-09-12	70.2164	3	1b	0	ⅢB
C097	Sigmoid	Male	1949-02-15	2016-09-12	67.6192	3	1c	0	ⅢB
C098	Sigmoid	Female	1962-04-26	2016-09-13	54.4219	1	1a	0	ⅢA
C099	Rectosigmoid	Female	1940-08-17	2016-11-25	76.326	4a	1b	0	ⅢB
C100	Transverse Ascending	Male	1982-06-18	2016-12-06	34.4932	4a	0	0	ⅡB
C101	Descending	Female	1969-12-20	2016-12-23	47.0411	3	1b	0	ⅢB
C102	Sigmoid	Female	1976-05-16	2016-12-25	40.6384	4b	1c	0	IIIC
C103	Transverse	Male	1987-10-31	2017-02-24	29.3397	4a	2a	0	ⅢC
C104	Sigmoid	Female	1956-02-11	2017-04-18	61.2247	4a	1c	0	ⅢB
C105	Rectum	Male	1956-05-19	2017-04-11	60.937	3	1a	0	ⅢB
C106	Ascending	Female	1966-11-11	2017-05-25	50.5699	3	1b	0	ⅢB
C107	Rectum	Male	1961-03-18	2017-05-26	56.2274	3	1a	0	ⅢB
C108	Transverse	Female	1948-06-10	2017-05-15	68.9753	3	2a	0	ⅢB
C109	Descending	Female	1964-01-20	2017-07-04	53.4904	3	1a	0	ⅢB
C110	Rectosigmoid	Female	1972-04-10	2018-01-15	45.7973	3	2a	0	IIIB
C111	Splenic flexure	Male	1967-11-03	2018-01-15	50.2356	3	2b	0	IIIC
C112	Sigmoid	Female	1967-09-07	2018-02-12	50.4685	2	1a	0	IIIA
C113	Rectum	Female	1970-09-25	2018-04-07	47.5644	3	1b	0	IIIB
C114	Sigmoid	Female	1974-10-25	2018-05-03	43.5507	3	1a	0	IIIB
C115	Rectosigmoid	Male	1964-02-07	2018-06-05	54.3616	3	2b	0	IIIC
C116	Rectum、Sigmoid	Male	1954-09-13	2018-08-10	63.9507	3	1b	0	IIIB
C117	Rectum	Male	1972-03-21	2018-12-21	46.7836	3	1b	0	IIIB
C118	Cecum	Female	1958-07-21	2019-01-21	60.5452	3	2a	0	IIIB
C119	Cecum	Male	1962-07-10	2019-03-11	56.7068	3	1a	0	IIIB
C120	Sigmoid、Transverse	Male	1963-03-01	2019-04-15	56.1616	4a	1b	0	IIIB
C121	Descending	Male	1946-04-11	2019-04-30	73.1014	3	1b	0	IIIB
C122	Ascending	Male	1987-09-22	2016-11-22	29.189	3	1a	0	IIIB

## Sheet: Table S5 Endometrium
Case No.	Cancer type	Tumor	BRCA1/2 pathogenic	Number	Age at diagnosis	FIGO Stage	Surgery	Histology
E001	Endometrial Cancer	Primary	N	E001	53	I	modifired RAH + BSO + BPLND	Endometrioid grade 2
E002	Endometrial Cancer	Primary	N	E002	50	II	staging surgery	Endometrioid grade 1
E003	Endometrial Cancer	Primary	N	E003	65	IV	Debulking surgery (Washing cytology + TAH + BSO + omentectomy + bilateral pelvic lymph nodes dissection + para-aortic lympho nodes sampling + pararectal tumor excision+ appendectomy)	Endometrioid
E004	Endometrial Cancer	Primary	N	E004	53	III	staging surgery	Endometrioid + clear cell
E005	Endometrial Cancer	Primary	N	E005	55	I	staging surgery	Endometrioid
E006	Endometrial Cancer	Primary	N	E006	57	IV	mRAH+BSO +BPLND+ para-aortic LN	Endometrioid
E007	Endometrial Cancer	Primary	N	E007	71	IV	Staging surgery	Endometrioid
E008	Endometrial Cancer	Primary	N	E008	67	III	Staging surgery	Endometrioid grade 3
E009	Endometrial Cancer	Primary	N	E009	63	I	staging surgery	clear cell
E010	Endometrial Cancer	Primary	N	E010	61	III	Staging surgery	Endometrioid
E011	Endometrial Cancer	Primary	N	E011	47	IV	mRAH+BSO+BPLND+para-aortic LN +omentectomy	Endometrioid grade 2
E012	Endometrial Cancer	Primary	N	E012	50	III	staging surgery	Endometrioid grade 1
E013	Endometrial Cancer	Primary	N	E013	61	I	LSC staging surgery	Endometrioid
E014	Endometrial Cancer	Primary	N	E014	48	IV	optimal debulking surgery(modified radical hysterectomy+ BSO+BPLND+para aortic lymphadenectomy+ omentetomy+ Cul-de-Sac tumor resection+ pelvic washing cytology)	Clear cell
E015	Endometrial Cancer	Primary	N	E015	49	III	Robotic staging surgery(total hysterectomy + bilateral salpingo-oophorectomy + bilateral pelvic lymph node dissection + para-aortic lymph node dissection + pelvic washing cytology) + pelvic adhesiolysis	Endometrioid
E016	Endometrial Cancer	Primary	N	E016	82	IV	BSO+omentectomy+ATH+retroperitoneal lympnadenectomye+radical dissection for debulking	Endometrioid
E017	Endometrial Cancer	Primary	N	E017	60	III	staging surgery (washing cytology+ TAH+BSO + BPLND)	Endometrioid
E018	Endometrial Cancer	Primary	N	E018	68	III	Staging surgery	Endometrioid
E019	Endometrial Cancer	Primary	N	E019	54	III	Staging sugery(Total abdominal hysterectomy, bilateral salpingo-oophorectomy, bilateral pelvic lymphadenectomy, paraaortic lymphadenectomy, omentectomy and pelvic washing cytology)	Endometrioid
E010	Endometrial Cancer	Primary	N	E010	34	III	staging surgery	Endometrioid grade 2
E021	Endometrial Cancer	Primary	N	E021	63	IV	D&C , omentectomy	Endometrioid grade 2
E022	Endometrial Cancer	Primary	N	E022	53	III	staging surgery	Endometrioid
E023	Endometrial Cancer	Primary	N	E023	60	II	radical hysterectomy + bilateral pelvic lymph node dissection + omentectomy + cystotomy	Endometrioid
E024	Endometrial Cancer	Primary	N	E024	49	III	1.D&C 2.Staging surgery	Endometrioid
E025	Endometrial Cancer	Primary	N	E025	55	III	staging surgery(modified radical hysterectomy, bilateral salpingooophorectomy, bilateral pelvic lymph nodes sampling, paraaortic lymph nodes sampling, pelvic peritoneal biopsy)	Endometrioid
E026	Endometrial Cancer	Primary	N	E026	43	III	Staginf surgery	Endometrioid
E027	Endometrial Cancer	Primary	N	E027	63	III	Staging surgery	Endometrioid
E028	Endometrial Cancer	Primary	N	E028	49	III	Optional Debulking surgery (Ascites cytology + TAH + BSO + omentectomy + bilateral pelvic lymph nodes sampling + para-aortic lympho nodes sampling + peritoneum biopsy + appendectomy)	Endometrioid
