# Supplementary material for: Tight junction protein cingulin variant is associated with cancer susceptibility by overexpressed IQGAP1 and Rac1-dependent epithelial-mesenchymal transition
Source: J Exp Clin Cancer Res. 2024 Mar 1;43:65. doi: 10.1186/s13046-024-02987-z (PMC10905802; doi:10.1186/s13046-024-02987-z)
Supplement: Supplementary file 7 — Supplementary Material 7. [file 13046_2024_2987_MOESM7_ESM.xlsx]

## Sheet: Table S6
					Top 10 spots only appeared in CGN c.3560 C>T treat with EGF group and absented in other groups
					Gel-SpotID	Vol	%Vol
					660	0.19195	0.566497
					203	0.14785	0.436345
					583	0.127522	0.376351
					410	0.110226	0.325306
					539	0.0927748	0.273803
					537	0.0833679	0.246041
					356	0.0763602	0.22536
					132	0.0755381	0.222933
					442	0.0717602	0.211784
					136	0.0669232	0.197508
					Top 10 spots identified by LC-MS
					Spot ID	Accession	Description	Coverage [%]	# AAs	MW [kDa]	calc. pI	Exp. q-value: Combined	Score Mascot: Mascot	# Protein Groups	# Unique Peptides	# Peptides	# PSMs	Abundance	Abundances Count	Relative abundance (%)
					660	Q14116	Interleukin-18 OS=Homo sapiens OX=9606 GN=IL18 PE=1 SV=1	36	193	22.3	4.67	0	243	1	7	7	12	2.61215e+06	7	0.00961538
					203	Q13263	Transcription intermediary factor 1-beta OS=Homo sapiens OX=9606 GN=TRIM28 PE=1 SV=5	9	835	88.5	5.77	0	401	1	5	5	18	1.32365e+06	5	0.0269461
					583	P04083	Annexin A1 OS=Homo sapiens OX=9606 GN=ANXA1 PE=1 SV=2	53	346	38.7	7.02	0	3461	1	20	20	122	6.53383e+08	21	0.0542222
					410	P19338	Nucleolin OS=Homo sapiens OX=9606 GN=NCL PE=1 SV=3	11	710	76.6	4.7	0	1496	1	9	9	62	2.78796e+08	9	0.155388
					539	P10809	60 kDa heat shock protein, mitochondrial OS=Homo sapiens OX=9606 GN=HSPD1 PE=1 SV=2	44	573	61	5.87	0	5881	1	26	26	213	8.60591e+08	26	0.115385
					537	P62258	14-3-3 protein epsilon OS=Homo sapiens OX=9606 GN=YWHAE PE=1 SV=1	81	255	29.2	4.74	0	11435	1	26	28	377	1.01879e+09	34	0.169058
					356	Q15149	Plectin OS=Homo sapiens OX=9606 GN=PLEC PE=1 SV=3	5	4684	531.5	5.96	0	993	1	23	23	39	5.64718e+06	18	0.0380859
					132	P46940	Ras GTPase-activating-like protein IQGAP1 OS=Homo sapiens OX=9606 GN=IQGAP1 PE=1 SV=1	19	1657	189.1	6.48	0	2466	1	29	29	84	6.27753e+07	29	0.0549738
					442	P07237	Protein disulfide-isomerase OS=Homo sapiens OX=9606 GN=P4HB PE=1 SV=3	41	508	57.1	4.87	0	1688	1	22	22	93	5.03768e+08	23	0.0524535
					136	O75369	Filamin-B OS=Homo sapiens OX=9606 GN=FLNB PE=1 SV=2	13	2602	278	5.73	0	936	1	22	23	38	4.56626e+06	14	0.0286792
					Spot 132 peptide sequence
					Master Protein Accessions	Master Protein Descriptions	Sequence	# PSMs	# Missed Cleavages	Theo. MH+ [Da]	m/z [Da] (by Search Engine): Mascot	DeltaM [ppm] (by Search Engine): Mascot	Ions Score (by Search Engine): Mascot	Top Apex RT [min]	Modifications	Qvality q-value	# Proteins		# Protein Groups	Abundance: F393: n/a, Sample, n/a, n/a	Abundances Count: F393: n/a, Sample, n/a, n/a	Sequence in Protein	Positions in Proteins	Quan Usage	Quan Ratio Usage
					P46940	Ras GTPase-activating-like protein IQGAP1 OS=Homo sapiens OX=9606 GN=IQGAP1 PE=1 SV=1	QLSSSVTGLTNIEEENCQR	4	0	2165.01	722.343	0.7	55	30.27	1xCarbamidomethyl [C17]	0.000420711	1		1	1.28274e+06	2	K.QLSSSVTGLTNIEEENCQR.Y	[478-496]	Used	Used
					P46940	Ras GTPase-activating-like protein IQGAP1 OS=Homo sapiens OX=9606 GN=IQGAP1 PE=1 SV=1	QSGQTDPLQKEELQSGVDAANSAAQQYQR	3	1	3147.49	1049.84	-0.15	45	30.7		0.000420711	1		1	136794	1	R.QSGQTDPLQKEELQSGVDAANSAAQQYQR.R	[359-387]	Used	Used
					P46940	Ras GTPase-activating-like protein IQGAP1 OS=Homo sapiens OX=9606 GN=IQGAP1 PE=1 SV=1	RLAAVALINAAIQK	2	1	1451.91	484.64	-0.69	23	41.45		0.000420711	1		1	145591	1	R.RLAAVALINAAIQK.G	[388-401]	Used	Used
					P46940	Ras GTPase-activating-like protein IQGAP1 OS=Homo sapiens OX=9606 GN=IQGAP1 PE=1 SV=1	SAADEVDGLGVARPHYGSVLDNER	4	0	2569.23	857.08	-0.86	50	33.33	1xAcetyl [N-Term]	0.000420711	1		1	1274537	1	M.SAADEVDGLGVARPHYGSVLDNER.L	[2-25]	Used	Used
					P46940	Ras GTPase-activating-like protein IQGAP1 OS=Homo sapiens OX=9606 GN=IQGAP1 PE=1 SV=1	LTAEEMDER	2	0	1109.48	555.242	-0.34	54	16.03	1xOxidation [M6]	0.000420711	1		1	655121	1	R.LTAEEMDER.R	[26-34]	Used	Used
					P46940	Ras GTPase-activating-like protein IQGAP1 OS=Homo sapiens OX=9606 GN=IQGAP1 PE=1 SV=1	LTAEEMDERR	2	1	1265.58	422.531	0.12	21	15.65	1xOxidation [M6]	0.000420711	1		1	116488	1	R.LTAEEMDERR.R	[26-35]	Used	Used
					P46940	Ras GTPase-activating-like protein IQGAP1 OS=Homo sapiens OX=9606 GN=IQGAP1 PE=1 SV=1	VDFTEEEINNMK	1	0	1484.66	742.832	-0.16	76	24.6	1xOxidation [M11]	0.000420711	1		1	327911	1	K.VDFTEEEINNMK.T	[175-186]	Used	Used
					P46940	Ras GTPase-activating-like protein IQGAP1 OS=Homo sapiens OX=9606 GN=IQGAP1 PE=1 SV=1	VDFTEEEINNMKTELEK	2	1	2084.97	695.662	0.68	28	28.04	1xOxidation [M11]	0.000420711	1		1	293118	1	K.VDFTEEEINNMKTELEK.Y	[175-191]	Used	Used
					P46940	Ras GTPase-activating-like protein IQGAP1 OS=Homo sapiens OX=9606 GN=IQGAP1 PE=1 SV=1	YGIQMPAFSK	2	0	1141.57	571.289	0.13	43	34.43		0.000420711	1		1	826928	1	K.YGIQMPAFSK.I	[192-201]	Used	Used
					P46940	Ras GTPase-activating-like protein IQGAP1 OS=Homo sapiens OX=9606 GN=IQGAP1 PE=1 SV=1	YGIQMPAFSK	2	0	1157.57	579.287	0.41	47	25.52	1xOxidation [M5]	0.000420711	1		1			K.YGIQMPAFSK.I	[192-201]	Not Used	Not Used
					P46940	Ras GTPase-activating-like protein IQGAP1 OS=Homo sapiens OX=9606 GN=IQGAP1 PE=1 SV=1	YLDELMK	2	0	927.449	464.228	-0.87	32	23.27	1xOxidation [M6]	0.000420711	1		1	5.07882e+06	1	R.YLDELMK.L	[497-503]	Used	Used
					P46940	Ras GTPase-activating-like protein IQGAP1 OS=Homo sapiens OX=9606 GN=IQGAP1 PE=1 SV=1	YLDELMKLK	2	1	1168.63	584.818	-0.05	34	29.52	1xOxidation [M6]	0.000420711	1		1	167142	1	R.YLDELMKLK.A	[497-505]	Used	Used
					P46940	Ras GTPase-activating-like protein IQGAP1 OS=Homo sapiens OX=9606 GN=IQGAP1 PE=1 SV=1	VDFTEEEINNMK	1	0	1468.66	734.835	0.39	87			0.000420711	1		1			K.VDFTEEEINNMK.T	[175-186]	Not Used	Not Used
					P46940	Ras GTPase-activating-like protein IQGAP1 OS=Homo sapiens OX=9606 GN=IQGAP1 PE=1 SV=1	TELEKYGIQMPAFSK	1	1	1757.88	586.632	1.39	12	28.95	1xOxidation [M10]	0.000420711	1		1	64794.1	1	K.TELEKYGIQMPAFSK.I	[187-201]	Used	Used
					P46940	Ras GTPase-activating-like protein IQGAP1 OS=Homo sapiens OX=9606 GN=IQGAP1 PE=1 SV=1	SPDVGLYGVIPECGETYHSDLAEAK	2	0	2707.26	903.09	0.39	32	35.91	1xCarbamidomethyl [C13]	0.000420711	1		1	708314	1	R.SPDVGLYGVIPECGETYHSDLAEAK.K	[648-672]	Used	Used
					P46940	Ras GTPase-activating-like protein IQGAP1 OS=Homo sapiens OX=9606 GN=IQGAP1 PE=1 SV=1	TLQALQIPAAK	2	0	1153.69	577.351	-0.08	68	29.81		0.000420711	1		1	5080583	1	K.TLQALQIPAAK.L	[557-567]	Used	Used
					P46940	Ras GTPase-activating-like protein IQGAP1 OS=Homo sapiens OX=9606 GN=IQGAP1 PE=1 SV=1	EELQSGVDAANSAAQQYQR	1	0	2064.96	1032.98	-0.96	98			0.000420711	1		1			K.EELQSGVDAANSAAQQYQR.R	[369-387]	Not Used	Not Used
					P46940	Ras GTPase-activating-like protein IQGAP1 OS=Homo sapiens OX=9606 GN=IQGAP1 PE=1 SV=1	EEIQSSISGVTAAYNR	5	0	1724.84	862.926	0.05	84	29.29		0.000420711	1		1	1.29152e+06	2	R.EEIQSSISGVTAAYNR.E	[723-738]	Used	Used
					P46940	Ras GTPase-activating-like protein IQGAP1 OS=Homo sapiens OX=9606 GN=IQGAP1 PE=1 SV=1	FALGIFAINEAVESGDVGK	2	0	1937	969.005	0.71	66			0.000420711	1		1			K.FALGIFAINEAVESGDVGK.T	[623-641]	Not Used	Not Used
					P46940	Ras GTPase-activating-like protein IQGAP1 OS=Homo sapiens OX=9606 GN=IQGAP1 PE=1 SV=1	EQLWLANEGLITR	4	0	1542.83	514.948	0.56	33	38.99		0.000420711	1		1	1.35714e+06	2	R.EQLWLANEGLITR.L	[739-751]	Used	Used
					P46940	Ras GTPase-activating-like protein IQGAP1 OS=Homo sapiens OX=9606 GN=IQGAP1 PE=1 SV=1	ALESGDVNTVWK	4	0	1318.66	659.836	0.46	58	28.6		0.000420711	1		1	3775868	1	R.ALESGDVNTVWK.Q	[466-477]	Used	Used
					P46940	Ras GTPase-activating-like protein IQGAP1 OS=Homo sapiens OX=9606 GN=IQGAP1 PE=1 SV=1	IFYPETTDIYDR	2	0	1532.73	766.867	0.14	72	32.3		0.000420711	1		1	1776698	1	K.IFYPETTDIYDR.K	[131-142]	Used	Used
					P46940	Ras GTPase-activating-like protein IQGAP1 OS=Homo sapiens OX=9606 GN=IQGAP1 PE=1 SV=1	IFYPETTDIYDRK	3	1	1660.82	830.915	0.62	54	29.84		0.000420711	1		1	4.38512e+06	1	K.IFYPETTDIYDRK.N	[131-143]	Used	Used
					P46940	Ras GTPase-activating-like protein IQGAP1 OS=Homo sapiens OX=9606 GN=IQGAP1 PE=1 SV=1	LGLAPQIQDLYGK	2	0	1415.79	708.398	-0.06	48	36.57		0.000420711	1		1	1.00717e+06	1	K.LGLAPQIQDLYGK.V	[162-174]	Used	Used
					P46940	Ras GTPase-activating-like protein IQGAP1 OS=Homo sapiens OX=9606 GN=IQGAP1 PE=1 SV=1	LAAVALINAAIQK	4	0	1295.8	432.606	-0.56	39	40.38		0.000420711	1		1	3.72743e+06	2	R.LAAVALINAAIQK.G	[389-401]	Used	Used
					P46940	Ras GTPase-activating-like protein IQGAP1 OS=Homo sapiens OX=9606 GN=IQGAP1 PE=1 SV=1	ILAIGLINEALDEGDAQK	5	0	1883.01	942.01	0.52	94	46.26		0.000420711	1		1	1.43033e+06	2	R.ILAIGLINEALDEGDAQK.T	[539-556]	Used	Used
					P46940	Ras GTPase-activating-like protein IQGAP1 OS=Homo sapiens OX=9606 GN=IQGAP1 PE=1 SV=1	LGNFFSPK	4	0	909.483	455.245	-0.41	50	30.96		0.000420711	1		1	12370774	1	K.LGNFFSPK.V	[81-88]	Used	Used
					P46940	Ras GTPase-activating-like protein IQGAP1 OS=Homo sapiens OX=9606 GN=IQGAP1 PE=1 SV=1	GLQQQNSDWYLK	2	0	1479.72	740.365	-0.13	49	30.49		0.000420711	1		1	809052	1	R.GLQQQNSDWYLK.Q	[337-348]	Used	Used
					P46940	Ras GTPase-activating-like protein IQGAP1 OS=Homo sapiens OX=9606 GN=IQGAP1 PE=1 SV=1	IPADTFAALK	2	0	1046.59	523.798	-0.01	23	30.87		0.00151884	1		1	624994	1	R.IPADTFAALK.N	[232-241]	Used	Used
					P46940	Ras GTPase-activating-like protein IQGAP1 OS=Homo sapiens OX=9606 GN=IQGAP1 PE=1 SV=1	ALQSPALGLR	5	0	1025.61	513.309	0.39	33	28.01		0.00151884	1		1	10778990	1	R.ALQSPALGLR.G	[327-336]	Used	Used
					P46940	Ras GTPase-activating-like protein IQGAP1 OS=Homo sapiens OX=9606 GN=IQGAP1 PE=1 SV=1	YLDELMK	2	0	911.454	456.23	-0.88	33	29.18		0.00151884	1		1	2.23608e+06	1	R.YLDELMK.L	[497-503]	Used	Used
					P46940	Ras GTPase-activating-like protein IQGAP1 OS=Homo sapiens OX=9606 GN=IQGAP1 PE=1 SV=1	LTAEEMDER	2	0	1093.48	547.245	-0.59	27	19.77		0.00459844	1		1	932423	1	R.LTAEEMDER.R	[26-34]	Used	Used
					P46940	Ras GTPase-activating-like protein IQGAP1 OS=Homo sapiens OX=9606 GN=IQGAP1 PE=1 SV=1	RIPADTFAALK	1	1	1202.69	601.848	-0.49	19	30.08		0.00554123	1		1	112873	1	R.RIPADTFAALK.N	[231-241]	Used	Used
