# Supplementary material for: Tight junction protein cingulin variant is associated with cancer susceptibility by overexpressed IQGAP1 and Rac1-dependent epithelial-mesenchymal transition
Source: J Exp Clin Cancer Res. 2024 Mar 1;43:65. doi: 10.1186/s13046-024-02987-z (PMC10905802; doi:10.1186/s13046-024-02987-z)
Supplement: Supplementary file 8 — Supplementary Material 8. [file 13046_2024_2987_MOESM8_ESM.xlsx]

## Sheet: Table S7
Target	Catalog No.	Species	Source	Application	Dilution
DYKDDDDK-Tag	8146	Mouse	Cell Signaling	WB	1:3000
Cingulin	21369-1-AP	Rabbit	Proteintech	WB	1:5000
GFP	GTX113617	Rabbit	GeneTex	WB	1:5000
	sc-53882	Mouse	Santa Cruz	IP	1-2 µg per 100-500 µg of total protein (1 ml of cell lysate)
	55494	Mouse	Cell Signaling	WB	1:5000
b-catenin	610154	Mouse	BD	WB; IF	1:3000; 1:100
Lamin A	ab226198	Rabbit	Abcam	WB	1:3000
Vimentin	V5255	Mouse	Sigma-Aldrich	WB	1:3000
	5741	Rabbit	Cell Signaling	IF	1:200
Twist	sc-15393	Rabbit	Santa Cruz	WB	1:3000
Snail	sc-271977	Mouse	Santa Cruz	WB	1:3000
E-cadherin	sc-59778	Rat	Santa Cruz	IF	1:200
	sc-8426	Mouse	Santa Cruz	WB; IF	1:3000; 1:200
IQGAP1	sc-376021	Mouse	Santa Cruz	WB	1:5000
Active Rac1-GTP	26903	Mouse	New-East	WB; IF; IHC	1:1000; 1:200; 1:1000
Rac1	26005	Mouse	New-East	WB; IHC	1:1000; 1:1000
Active RhoA-GTP	26904	Mouse	New-East	WB	1:3000
RhoA	21017	Rabbit	New-East	WB	1:3000
Active Cdc42-GTP	26905	Mouse	New-East	WB	1:3000
Cdc42	21010	Rabbit	New-East	WB	1:3000
Actin	GTX11003	Mouse	GeneTex	WB	1:5000
Alexa Fluor-594 Phalloidin	A12381	-	ThermoFisher	IF	1:50
Alexa Fluor-647 Phalloidin	A22287	-	ThermoFisher	IF	1:50
